# Supplementary material for: Rapid Introgression of the Fusarium Wilt Resistance Gene into an Elite Cabbage Line through the Combined Application of a Microspore Culture, Genome Background Analysis, and Disease Resistance-Specific Marker Assisted Foreground Selection
Source: Front Plant Sci. 2017 Mar 24;8:354. doi: 10.3389/fpls.2017.00354 (PMC5364174; doi:10.3389/fpls.2017.00354)
Supplement: Supplementary Table 1 — Information for the 24 background markers and one foreground marker used in BC1, BC2 and BC2F1. [file Table1.XLS]

## Sheet: Sheet1
		Foreground selection		Background selection																								Data statistics
	Code	Frg13		InDel006	InDel256	InDel015	InDel257	InDel453	InDel484	InDel694	InDel107	InDel409	InDel543	InDel117	InDel423	InDel144	InDel142	InDel320	InDel579	InDel194	InDel186	InDel328	InDel206	InDel617	InDel346	InDel347	InDel636	M	H	N
	01-20	B		M	M	M	M	M	M	M	M	M	M	M	M	M	M	M	M	M	M	M	M	M	M	M	M	24	0	0
	D134	A		N	N	N	N	N	N	N	N	N	N	N	N	N	N	N	N	N	N	N	N	N	N	N	N	0	0	24
		Foreground selection		Background selection																								Data statistics
240 BC1 individuals	Code	Frg13		InDel006	InDel256	InDel015	InDel257	InDel453	InDel484	InDel694	InDel107	InDel409	InDel543	InDel117	InDel423	InDel144	InDel142	InDel320	InDel579	InDel194	InDel186	InDel328	InDel206	InDel617	InDel346	InDel347	InDel636	M	H	N
	BC1-1	H		M	M	M	M	M	M	M	M	H	H	M	M	H	H	H	H	M	M	M	M	H	H	M	M	16	8	0
	BC1-2	B
	BC1-3	H		M	M	H	H	M	M	M	M	H	H	M	M	H	M	M	H	M	M	M	M	H	H	H	H	14	10	0
	BC1-4	H		H	H	M	M	M	M	H	H	H	H	M	M	H	H	H	H	M	M	H	H	M	M	H	M	11	13	0
	BC1-5	B
	BC1-6	B
	BC1-7	H		H	H	H	H	M	M	M	M	H	H	M	M	H	H	H	H	M	M	M	H	H	H	H	H	9	15	0
	BC1-8	H		M	M	M	M	M	M	M	M	H	H	H	M	M	M	M	H	M	M	M	M	H	H	H	H	16	8	0
	BC1-9	H		H	H	H	H	M	M	M	M	M	M	M	M	H	M	M	H	H	H	M	M	H	M	M	M	15	9	0
	BC1-10	B
	BC1-11	H		M	M	H	H	H	M	H	H	H	H	M	M	H	H	H	H	M	M	M	M	M	M	M	M	13	11	0
	BC1-12	B
	BC1-13	B
	BC1-14	H		M	M	M	M	M	M	H	H	H	H	M	M	M	M	M	H	H	H	H	H	M	M	M	M	15	9	0
	BC1-15	H		H	H	H	H	M	M	H	H	H	H	M	M	M	M	M	H	M	M	M	M	M	M	M	M	15	9	0
	BC1-16	H		H	M	M	H	M	M	H	H	H	H	M	M	H	H	M	H	M	M	M	M	M	M	M	H	14	10	0
	BC1-17	H		H	H	H	H	M	M	H	H	H	H	M	M	M	M	M	H	H	M	M	M	H	M	M	M	13	11	0
	BC1-18	B
	BC1-19	H		M	M	M	M	M	M	M	H	H	H	M	M	H	H	H	H	M	M	H	H	H	H	M	M	13	11	0
	BC1-20	B
	BC1-21	H		H	H	H	M	M	M	H	H	H	H	M	M	H	M	M	H	M	M	M	M	M	H	H	H	12	12	0
	BC1-22	B
	BC1-23	B
	BC1-24	H		H	M	H	H	M	M	M	H	H	H	M	M	H	H	H	H	M	M	H	H	M	M	M	M	12	12	0
	BC1-25	H		H	H	H	H	M	M	H	H	H	M	M	M	M	M	M	H	H	H	H	M	M	M	H	H	11	13	0
	BC1-26	H		M	M	M	H	M	M	H	H	M	M	M	M	H	H	H	H	H	H	H	H	M	M	H	H	11	13	0
	BC1-27	B
	BC1-28	B
	BC1-29	H		H	H	H	H	M	M	H	M	M	M	H	M	M	M	H	H	H	H	M	M	H	H	H	H	10	14	0
	BC1-30	H		H	H	H	H	M	M	H	H	H	H	M	M	H	H	H	H	H	H	H	H	H	H	H	H	9	15	0
	BC1-31	B
	BC1-32	B
	BC1-33	H		H	H	H	H	M	M	H	H	M	M	H	M	M	M	M	H	M	H	H	H	M	M	M	M	13	11	0
	BC1-34	B
	BC1-35	B
	BC1-36	B
	BC1-37	H		H	M	M	H	M	M	H	H	H	H	M	H	H	H	H	H	M	M	M	M	M	M	M	M	13	11	0
	BC1-38	H		M	M	H	H	M	M	H	H	M	M	M	H	H	M	M	H	M	M	M	H	M	H	H	H	13	11	0
	BC1-39	B
	BC1-40	B
	BC1-41	H		M	M	M	M	M	M	M	H	H	H	M	H	H	H	H	H	M	M	H	M	M	M	H	H	13	11	0
	BC1-42	H		H	H	H	H	M	M	M	M	M	M	M	M	H	H	H	H	H	H	M	M	H	H	H	H	10	14	0
	BC1-43	B
	BC1-44	B
	BC1-45	H		H	H	H	H	M	M	H	H	H	H	H	M	H	H	H	H	H	H	H	H	H	H	H	H	3	21	0
	BC1-46	H		M	M	M	M	M	M	H	H	H	H	M	M	M	M	M	H	M	M	H	H	H	M	M	H	15	9	0
	BC1-47	H		M	M	H	H	M	M	H	H	M	M	M	M	H	H	H	H	M	M	M	M	M	M	M	M	16	8	0
	BC1-48	B
	BC1-49	H		M	M	M	M	M	M	H	H	M	H	M	M	H	M	H	H	H	H	H	H	M	M	H	H	12	12	0
	BC1-50	B
	BC1-51	H		H	H	H	H	M	M	M	M	M	M	H	M	H	H	H	H	M	M	M	M	H	M	M	M	14	10	0
	BC1-52	B
	BC1-53	H		H	H	H	H	H	M	M	M	M	M	H	M	M	M	M	H	H	H	H	H	H	H	H	H	9	15	0
	BC1-54	H		H	H	H	H	M	M	H	H	M	M	M	M	H	M	H	H	H	M	M	H	M	M	H	H	11	13	0
	BC1-55	B
	BC1-56	H		M	M	M	M	M	M	H	H	H	H	M	M	H	H	H	H	H	H	M	M	H	M	M	M	13	11	0
	BC1-57	B
	BC1-58	B
	BC1-59	H		M	M	H	H	M	M	M	H	H	H	M	M	M	M	M	M	H	H	H	M	M	H	H	H	13	11	0
	BC1-60	H		M	M	H	H	M	M	M	H	H	H	M	M	H	M	M	H	H	H	M	M	H	H	H	H	12	12	0
	BC1-61	B
	BC1-62	B
	BC1-63	H		H	H	H	H	M	M	H	H	H	H	M	M	H	H	H	H	M	M	M	M	M	M	M	M	12	12	0
	BC1-64	B
	BC1-65	H		H	H	H	H	M	M	H	H	H	H	M	M	H	H	M	H	M	M	M	M	M	M	H	H	11	13	0
	BC1-66	B
	BC1-67	B
	BC1-68	H		M	M	H	H	M	M	M	M	H	H	H	M	M	M	M	M	H	H	H	H	M	M	M	M	15	9	0
	BC1-69	H		H	H	H	M	M	M	M	M	M	H	H	H	H	H	H	H	M	M	M	M	H	H	M	M	12	12	0
	BC1-70	H		M	H	H	M	M	M	H	H	H	H	M	M	H	H	H	H	M	M	M	M	H	H	M	M	12	12	0
	BC1-71	B
	BC1-72	B
	BC1-73	B
	BC1-74	H		M	M	H	H	M	M	M	M	H	H	H	M	M	M	M	H	M	M	H	H	H	H	H	H	12	12	0
	BC1-75	B
	BC1-76	H		H	M	H	M	M	M	H	M	M	H	M	M	H	M	H	H	H	H	M	M	H	H	H	H	11	13	0
	BC1-77	H		H	H	M	M	H	M	M	H	H	M	M	M	M	M	H	H	H	H	M	M	M	H	H	H	12	12	0
	BC1-78	B
	BC1-79	B
	BC1-80	H		H	H	M	M	M	M	H	H	M	M	M	M	H	M	M	H	H	H	H	H	H	H	H	H	10	14	0
	BC1-81	B
	BC1-82	B
	BC1-83	H		M	M	M	M	M	M	M	M	M	M	M	H	H	H	H	H	H	H	H	H	H	H	M	M	13	11	0
	BC1-84	H		M	M	H	H	M	M	M	M	M	M	M	M	M	M	H	H	M	M	M	M	M	M	M	M	20	4	0
	BC1-85	B
	BC1-86	H		M	M	M	H	M	M	H	M	H	H	M	M	M	M	H	H	M	M	H	H	M	H	H	H	13	11	0
	BC1-87	B
	BC1-88	B
	BC1-89	H		H	H	M	M	M	M	H	H	H	H	H	M	H	H	H	H	M	M	M	M	H	H	M	M	11	13	0
	BC1-90	H		M	M	M	M	M	M	M	M	M	H	M	M	H	H	H	H	M	M	M	M	H	H	H	H	15	9	0
	BC1-91	H		H	H	H	H	M	M	H	H	H	H	M	H	H	H	H	H	H	H	H	H	H	H	H	H	10	14	0
	BC1-92	H		H	M	M	H	M	M	H	H	H	H	M	M	H	H	H	H	H	H	H	H	H	M	H	H	7	17	0
	BC1-93	B
	BC1-94	H		M	M	H	H	M	M	H	M	M	H	H	M	H	M	M	H	H	M	M	H	H	H	H	H	12	12	0
	BC1-95	H		M	H	M	H	M	M	M	M	M	M	H	M	M	M	M	H	H	H	H	H	M	M	M	M	16	8	0
	BC1-96	B
	BC1-97	H		M	M	M	H	M	M	H	H	H	H	H	M	M	M	H	H	M	M	M	M	H	H	H	H	12	12	0
	BC1-98	B
	BC1-99	H		M	M	M	M	M	M	M	M	H	H	M	M	M	M	M	M	H	H	H	H	H	H	H	H	14	10	0
	BC1-100	B
	BC1-101	B
	BC1-102	H		M	M	H	H	M	M	H	H	M	M	M	H	H	H	H	M	M	M	H	H	H	H	M	M	12	12	0
	BC1-103	H		H	H	H	H	M	M	H	H	H	H	H	M	M	M	M	H	M	M	H	H	M	M	H	H	10	14	0
	BC1-104	B
	BC1-105	H		H	M	M	M	M	M	H	H	H	M	M	M	H	H	M	H	H	H	H	H	H	H	H	H	9	15	0
	BC1-106	B
	BC1-107	H		M	M	M	M	M	M	H	H	H	H	M	M	H	H	M	H	M	M	M	M	M	M	M	M	17	7	0
	BC1-108	B
	BC1-109	B
	BC1-110	H		H	H	H	H	M	M	H	H	H	H	M	M	M	M	M	H	H	H	H	M	M	M	H	H	10	14	0
	BC1-111	H		H	H	H	H	M	M	H	H	H	H	M	M	M	M	M	H	H	H	M	H	H	H	H	H	8	16	0
	BC1-112	H		H	M	M	H	M	M	H	H	H	M	M	M	M	M	H	H	M	M	M	H	H	H	H	H	12	12	0
	BC1-113	H		H	H	M	M	M	M	H	H	M	H	M	M	H	H	H	H	H	H	H	H	H	H	H	H	7	17	0
	BC1-114	B
	BC1-115	B
	BC1-116	H		M	M	M	M	M	M	M	M	H	H	H	M	H	M	M	H	H	H	H	H	H	H	H	H	11	13	0
	BC1-117	H		H	H	M	H	M	M	H	M	M	H	M	M	H	H	H	M	H	H	H	H	H	H	H	H	8	16	0
	BC1-118	B
	BC1-119	B
	BC1-120	H		M	M	M	M	M	M	M	M	M	M	M	H	H	H	H	H	M	H	H	H	M	M	M	M	16	8	0
	BC1-121	H		M	H	M	M	M	M	H	M	M	H	M	H	H	M	M	H	M	M	H	M	M	M	H	H	15	9	0
	BC1-122	B
	BC1-123	H		H	H	H	H	M	M	H	H	H	M	M	M	H	H	M	H	M	M	M	M	M	M	M	M	14	10	0
	BC1-124	B
	BC1-125	H		H	H	H	H	M	M	H	H	H	H	M	M	H	H	H	H	H	H	H	H	M	M	M	M	8	16	0
	BC1-126	H		M	M	H	H	M	M	M	M	M	M	M	M	M	M	M	H	M	M	M	M	H	H	H	H	17	7	0
	BC1-127	B
	BC1-128	H		M	M	H	H	M	M	M	M	M	H	M	M	M	M	H	H	H	H	H	H	M	H	H	H	12	12	0
	BC1-129	B
	BC1-130	H		H	H	H	H	M	M	H	H	M	M	M	M	M	M	H	H	M	M	H	H	M	H	H	H	11	13	0
	BC1-131	B
	BC1-132	H		H	M	M	H	M	M	H	M	M	H	M	M	H	H	M	M	H	H	M	M	M	M	H	H	14	10	0
	BC1-133	B
	BC1-134	B
	BC1-135	B
	BC1-136	H		M	M	H	H	M	M	M	H	H	M	M	M	M	M	H	H	H	H	M	H	H	M	H	H	12	12	0
	BC1-137	B
	BC1-138	H		H	H	H	M	M	M	H	H	M	M	M	H	M	H	H	H	M	M	M	M	H	H	H	H	11	13	0
	BC1-139	B
	BC1-140	H		H	H	H	H	M	M	H	H	H	H	M	M	M	H	H	H	M	H	H	H	M	M	M	M	10	14	0
	BC1-141	B
	BC1-142	H		M	M	M	M	M	M	H	H	H	H	M	M	H	H	H	H	M	M	H	H	H	H	H	H	10	14	0
	BC1-143	H		M	H	H	H	M	M	H	H	H	H	M	M	M	M	M	M	M	M	M	M	H	H	H	H	13	11	0
	BC1-144	H		M	H	H	M	M	M	H	H	M	M	M	M	H	H	H	H	M	M	M	M	H	H	H	H	12	12	0
	BC1-145	B
	BC1-146	H		H	H	H	H	M	M	H	H	H	H	M	H	M	M	M	H	H	M	H	H	H	H	M	M	9	15	0
	BC1-147	B
	BC1-148	H		H	H	H	M	M	M	H	H	H	H	H	M	H	H	H	H	H	H	M	M	M	M	H	H	8	16	0
	BC1-149	B
	BC1-150	H		H	H	H	H	M	M	H	H	H	H	M	M	M	M	M	M	M	M	M	M	M	M	M	M	16	8	0
	BC1-151	B
	BC1-152	B
	BC1-153	B
	BC1-154	H		H	H	H	H	M	M	M	M	M	H	M	M	H	H	M	H	M	M	M	M	H	H	M	M	14	10	0
	BC1-155	H		H	M	H	H	M	M	M	H	H	M	M	M	H	H	H	H	M	M	H	M	H	H	M	M	12	12	0
	BC1-156	B
	BC1-157	B
	BC1-158	H		H	H	M	M	M	M	M	M	M	M	M	M	H	H	H	H	H	H	H	H	H	H	H	H	10	14	0
	BC1-159	B
	BC1-160	B
	BC1-161	H		M	M	M	M	M	M	M	H	M	H	M	M	H	H	M	H	H	H	H	H	H	H	H	H	11	13	0
	BC1-162	H		M	M	M	M	M	M	M	M	M	M	M	H	H	H	H	H	H	H	H	H	H	M	M	M	14	10	0
	BC1-163	H		H	H	M	M	M	M	M	M	H	H	M	M	M	M	H	M	H	H	H	H	H	H	H	H	11	13	0
	BC1-164	B
	BC1-165	H		H	H	H	H	M	M	H	H	H	H	M	M	M	M	M	H	M	M	M	M	M	M	M	M	15	9	0
	BC1-166	B
	BC1-167	H		M	M	M	M	M	M	M	H	H	H	M	M	M	M	M	H	M	M	M	M	H	H	M	M	18	6	0
	BC1-168	B
	BC1-169	B
	BC1-170	H		H	H	H	H	M	M	H	M	H	H	M	H	H	M	H	H	M	H	H	H	H	H	H	H	7	14	0
	BC1-171	H		H	H	H	H	M	M	H	H	H	H	M	M	H	H	H	H	M	H	H	M	H	H	M	M	8	16	0
	BC1-172	H		H	H	M	M	M	M	H	H	H	H	M	M	M	M	H	H	H	H	H	H	H	H	M	M	10	14	0
	BC1-173	B
	BC1-174	B
	BC1-175	H		M	M	H	H	M	M	H	M	M	H	M	M	H	H	H	H	M	M	H	H	H	H	H	H	10	14	0
	BC1-176	B
	BC1-177	B
	BC1-178	H		H	H	H	H	M	M	M	M	M	M	M	M	M	M	M	H	H	H	H	H	H	H	H	H	11	13	0
	BC1-179	B
	BC1-180	H		M	M	H	H	M	M	H	H	H	H	M	M	H	H	H	H	H	H	H	H	M	M	M	M	10	14	0
	BC1-181	B
	BC1-182	B
	BC1-183	H		M	M	M	M	M	M	H	H	H	M	M	M	H	H	M	H	H	H	M	M	H	H	M	M	14	10	0
	BC1-184	B
	BC1-185	H		H	H	H	H	M	M	M	M	M	M	H	M	H	M	M	H	M	M	M	M	H	H	M	M	15	9	0
	BC1-186	H		M	M	M	M	M	M	M	M	H	M	M	H	H	H	H	H	H	H	H	H	H	H	H	H	10	14	0
	BC1-187	B
	BC1-188	B
	BC1-189	H		H	H	H	H	M	M	H	H	H	H	M	H	M	M	M	H	H	H	H	M	M	M	M	M	11	13	0
	BC1-190	H		H	H	H	M	M	M	H	H	M	M	M	M	H	H	M	H	H	H	M	M	M	M	H	M	13	11	0
	BC1-191	B
	BC1-192	H		H	H	H	H	M	M	M	M	H	H	M	H	H	H	M	H	M	M	H	H	M	M	M	M	12	12	0
	BC1-193	H		M	H	H	H	M	M	M	M	M	H	H	M	M	M	M	H	H	M	M	M	H	M	M	M	16	8	0
	BC1-194	B
	BC1-195	H		M	M	M	H	M	M	M	M	M	M	M	M	M	M	M	M	M	M	M	M	M	M	M	M	23	1	0
	BC1-196	B
	BC1-197	H		M	M	H	H	M	M	M	M	H	H	M	H	M	H	H	H	H	H	M	M	M	M	M	M	13	11	0
	BC1-198	H		M	M	M	H	M	M	M	M	M	M	M	H	M	M	H	H	H	H	H	H	H	H	M	M	14	10	0
	BC1-199	H		M	M	M	M	M	M	H	H	H	M	M	M	H	H	H	H	M	M	H	H	M	H	M	M	14	10	0
	BC1-200	B
	BC1-201	B
	BC1-202	H		M	M	M	M	H	M	H	H	H	H	M	M	M	M	M	H	M	M	M	M	H	H	H	H	14	10	0
	BC1-203	B
	BC1-204	H		H	H	H	H	M	M	H	H	M	H	H	M	M	H	H	H	H	H	M	M	M	M	M	M	11	13	0
	BC1-205	B
	BC1-206	B
	BC1-207	H		H	H	H	H	M	M	H	M	M	H	M	M	H	H	H	H	H	M	M	H	H	M	H	H	9	15	0
	BC1-208	B
	BC1-209	B
	BC1-210	B
	BC1-211	H		H	M	M	H	M	M	H	H	H	H	M	M	H	M	H	H	H	H	H	H	M	M	H	H	9	15	0
	BC1-212	H		M	M	M	M	M	M	M	M	M	H	M	M	H	H	H	H	M	M	M	M	H	H	H	H	15	9	0
	BC1-213	H		M	M	M	M	M	M	H	H	H	H	M	M	M	M	M	M	H	H	H	H	M	M	M	M	16	8	0
	BC1-214	B
	BC1-215	B
	BC1-216	H		H	H	H	H	M	M	H	H	H	H	M	M	M	M	M	H	H	H	H	H	M	M	M	M	11	13	0
	BC1-217	H		H	H	H	H	M	M	H	H	H	H	M	M	H	H	H	H	H	H	H	H	H	H	H	H	9	15	0
	BC1-218	B
	BC1-219	B
	BC1-220	B
	BC1-221	H		M	M	H	H	M	M	H	H	H	H	M	M	H	M	M	H	H	H	H	H	M	M	M	M	12	12	0
	BC1-222	B
	BC1-223	H		M	M	H	H	M	M	M	M	H	H	M	M	H	H	H	H	M	M	M	M	H	M	M	M	15	9	0
	BC1-224	B
	BC1-225	H		H	H	H	H	M	M	H	M	M	H	M	M	M	M	M	H	H	H	H	H	M	H	H	H	10	14	0
	BC1-226	B
	BC1-227	B
	BC1-228	H		M	M	H	H	M	M	H	H	H	H	M	H	H	H	H	H	H	M	M	H	H	H	H	H	7	17	0
	BC1-229	B
	BC1-230	H		H	M	M	H	M	M	H	H	H	H	M	M	M	M	M	H	M	H	H	M	H	H	H	H	11	13	0
	BC1-231	B
	BC1-232	B
	BC1-233	B
	BC1-234	H		M	H	H	H	M	M	H	H	H	H	M	M	M	M	M	H	H	H	H	M	M	M	M	M	13	11	0
	BC1-235	H		H	H	H	M	M	M	H	H	M	M	H	M	M	M	M	H	M	M	M	M	H	H	H	H	13	11	0
	BC1-236	B
	BC1-237	H		M	M	H	H	M	M	M	M	H	H	M	M	H	H	H	H	M	M	M	M	H	H	M	M	14	10	0
	BC1-238	B
	BC1-239	H		H	H	H	H	M	M	M	M	M	M	M	M	H	H	H	H	H	H	H	H	M	M	M	M	12	12	0
	BC1-240	H		H	H	H	M	M	M	H	H	M	M	M	M	H	H	M	H	H	H	M	M	M	M	M	M	14	10	0
Data statistics	Total	240
	R(Aa)	123
	S(aa)	117
		Foreground selection		Background selection																								Data statistics
280 BC2 individuals	Code	Frg13		InDel006	InDel256	InDel015	InDel257	InDel453	InDel484	InDel694	InDel107	InDel409	InDel543	InDel117	InDel423	InDel144	InDel142	InDel320	InDel579	InDel194	InDel186	InDel328	InDel206	InDel617	InDel346	InDel347	InDel636	M	H	N
	BC2-1	H		M	M	M	M	M	M	H	H	H	H	M	M	H	H	M	H	M	M	M	M	M	M	M	M	17	7	0
	BC2-2	H		M	M	M	M	M	M	H	M	M	M	M	M	M	M	M	H	M	M	M	M	M	M	M	M	22	2	0
	BC2-3	H		M	M	M	M	M	M	H	H	H	H	M	M	H	M	M	H	M	M	M	M	M	M	M	M	18	6	0
	BC2-4	B
	BC2-5	B
	BC2-6	H		H	H	M	H	M	M	H	H	H	H	M	M	M	M	M	M	M	M	M	M	M	M	M	M	17	7	0
	BC2-7	B
	BC2-8	H		M	H	M	M	M	M	M	M	M	M	H	M	M	M	M	H	H	M	M	H	M	M	M	M	19	5	0
	BC2-9	B
	BC2-10	H		M	M	M	M	M	M	M	M	M	M	M	H	H	H	H	H	M	M	M	M	M	M	M	M	19	5	0
	BC2-11	B
	BC2-12	B
	BC2-13	H		M	M	M	M	M	M	M	M	M	H	M	M	H	M	M	H	M	M	M	M	H	H	M	M	19	5	0
	BC2-14	B
	BC2-15	B
	BC2-16	H		H	M	M	M	M	M	M	M	M	M	M	M	M	M	M	H	M	M	M	H	M	M	M	M	21	3	0
	BC2-17	B
	BC2-18	H		M	M	H	M	M	M	M	M	M	M	M	M	M	M	M	M	M	M	M	M	H	H	H	H	18	6	0
	BC2-19	H		M	M	M	M	M	M	M	M	H	H	H	M	M	M	M	H	M	M	M	M	M	M	H	H	18	6	0
	BC2-20	B
	BC2-21	B
	BC2-22	H		M	M	M	M	M	M	M	M	M	H	M	M	M	M	M	H	M	M	H	H	M	M	M	M	20	4	0
	BC2-23	B
	BC2-24	H		M	M	M	M	M	M	M	M	M	H	M	M	H	M	M	H	M	M	M	M	M	M	M	M	21	3	0
	BC2-25	B
	BC2-26	H		M	M	M	M	M	M	H	M	H	H	M	M	M	M	H	H	M	M	M	M	M	M	M	M	19	5	0
	BC2-27	H		M	M	M	M	M	M	H	H	H	M	M	M	H	H	M	M	M	M	M	M	M	M	M	M	19	5	0
	BC2-28	H		M	M	M	M	M	M	H	H	H	H	M	M	H	H	M	H	M	M	M	M	M	M	M	M	17	7	0
	BC2-29	B
	BC2-30	H		H	H	H	H	M	M	H	H	H	H	M	M	M	M	M	M	M	M	M	M	M	M	M	M	16	8	0
	BC2-31	B
	BC2-32	B
	BC2-33	H		M	M	M	M	M	M	H	H	H	H	M	M	M	M	M	H	H	H	H	H	M	M	M	M	15	9	0
	BC2-34	B
	BC2-35	B
	BC2-36	H		M	M	M	M	M	M	M	M	M	M	M	M	H	H	H	M	M	H	H	H	M	M	M	M	18	6	0
	BC2-37	H		M	M	M	H	M	M	M	M	M	M	H	M	M	M	M	H	M	H	H	M	M	M	M	M	19	5	0
	BC2-38	B
	BC2-39	B
	BC2-40	H		M	M	M	M	M	M	H	H	H	M	M	M	H	H	M	H	M	M	M	M	M	M	M	M	18	6	0
	BC2-41	B
	BC2-42	H		M	M	M	M	M	M	H	H	M	H	M	M	M	M	H	H	M	M	M	M	M	M	M	M	17	7	0
	BC2-43	H		M	M	H	H	M	M	M	M	M	M	M	M	M	M	M	H	M	M	M	M	H	H	M	H	18	6	0
	BC2-44	H		M	M	H	H	M	M	M	M	M	M	M	M	M	M	H	H	M	M	M	M	H	H	M	M	18	6	0
	BC2-45	B
	BC2-46	H		H	H	M	M	M	M	M	M	M	M	M	M	M	M	M	H	M	M	M	M	M	M	M	M	21	3	0
	BC2-47	B
	BC2-48	B
	BC2-49	B
	BC2-50	H		M	M	H	H	M	M	M	M	M	M	M	M	M	M	M	H	M	M	M	M	H	M	H	H	18	6	0
	BC2-51	H		M	M	M	M	M	M	M	M	M	M	M	H	H	H	H	H	M	H	H	H	M	M	M	M	16	8	0
	BC2-52	H		M	M	M	M	M	M	M	M	M	H	M	M	H	H	M	H	M	M	M	M	H	M	M	M	19	5	0
	BC2-53	H		M	M	M	M	M	M	M	H	H	H	M	M	H	H	M	M	M	M	M	M	M	M	M	M	19	5	0
	BC2-54	H		H	H	H	H	M	M	H	M	H	H	M	M	M	M	M	M	M	M	M	M	M	M	M	M	17	7	0
	BC2-55	B
	BC2-56	B
	BC2-57	H		M	M	M	M	M	M	M	M	M	H	M	M	M	M	M	H	M	M	M	M	M	M	H	H	20	4	0
	BC2-58	H		M	H	H	H	M	M	H	H	H	H	M	M	M	M	M	M	M	M	M	M	M	M	M	M	16	8	0
	BC2-59	B
	BC2-60	H		M	H	M	M	M	M	M	M	M	M	H	M	M	M	M	H	M	M	H	H	M	M	M	M	19	5	0
	BC2-61	B
	BC2-62	B
	BC2-63	H		M	M	H	H	M	M	M	M	M	M	M	M	M	M	M	H	M	M	H	H	M	M	M	M	19	5	0
	BC2-64	H		M	M	M	M	M	M	M	M	H	H	M	M	M	M	M	H	H	M	M	M	M	M	M	M	20	4	0
	BC2-65	H		M	M	M	M	M	M	M	M	M	M	M	H	H	H	M	M	M	H	H	H	M	M	M	M	18	6	0
	BC2-66	H		H	H	H	H	M	M	M	H	H	H	M	M	M	M	M	M	M	M	M	M	M	M	M	M	17	7	0
	BC2-67	B
	BC2-68	H		H	H	H	H	M	M	H	H	H	M	M	M	M	M	M	M	M	M	M	M	M	M	M	M	17	7	0
	BC2-69	B
	BC2-70	H		M	M	H	H	M	M	M	M	M	M	M	M	M	M	M	H	M	M	M	M	H	H	H	H	17	7	0
	BC2-71	H		M	M	H	H	M	M	M	M	M	M	M	M	M	M	M	H	M	M	M	M	M	H	H	H	18	6	0
	BC2-72	H		M	M	M	M	M	M	M	M	H	H	M	M	M	M	M	H	M	M	M	M	H	H	M	M	19	5	0
	BC2-73	B
	BC2-74	B
	BC2-75	H		M	M	H	H	M	M	M	M	M	M	M	M	M	M	M	M	M	M	M	M	H	H	H	H	18	6	0
	BC2-76	H		M	M	H	M	M	M	M	M	M	M	M	M	M	M	M	H	M	M	M	M	H	H	H	H	18	6	0
	BC2-77	B
	BC2-78	H		M	M	M	M	M	M	M	M	H	H	M	M	M	M	M	M	M	M	M	M	H	H	H	H	18	6	0
	BC2-79	H		M	M	H	H	M	M	M	M	M	M	M	M	M	M	H	H	M	M	M	M	H	H	M	M	18	6	0
	BC2-80	B
	BC2-81	H		M	M	M	M	M	M	M	M	H	H	H	M	M	M	H	H	M	M	M	M	M	M	M	M	19	5	0
	BC2-82	H		M	H	H	H	M	M	H	H	H	H	M	M	M	M	M	M	M	M	M	M	M	M	M	M	17	7	0
	BC2-83	B
	BC2-84	H		M	M	M	M	M	M	M	M	M	M	M	H	H	H	M	M	M	H	H	H	M	M	M	M	18	6	0
	BC2-85	H		H	H	H	H	M	M	H	H	M	H	M	M	M	M	M	M	M	M	M	M	M	M	M	M	17	7	0
	BC2-86	B
	BC2-87	B
	BC2-88	H		M	M	M	M	M	M	M	M	H	H	H	M	M	M	M	M	M	M	M	M	H	H	H	H	17	7	0
	BC2-89	B
	BC2-90	H		M	M	M	M	M	M	M	M	M	M	M	M	M	M	M	H	H	H	H	H	M	M	M	M	19	5	0
	BC2-91	B
	BC2-92	H		M	M	M	M	M	M	H	M	M	M	M	M	M	M	M	H	H	H	M	M	M	M	M	M	20	4	0
	BC2-93	B
	BC2-94	H		M	M	M	M	M	M	M	M	H	H	M	M	H	H	M	H	M	M	M	M	M	M	M	M	19	5	0
	BC2-95	H		M	M	H	H	M	M	M	M	M	M	M	M	M	M	M	H	M	M	M	M	M	H	H	H	18	6	0
	BC2-96	H		M	M	M	H	M	M	H	M	M	M	M	M	M	M	M	H	M	M	M	M	M	M	M	M	21	3	0
	BC2-97	H		M	M	H	H	M	M	M	M	M	M	M	M	M	M	M	H	M	M	M	M	H	H	H	H	17	7	0
	BC2-98	B
	BC2-99	B
	BC2-100	H		M	M	M	M	M	M	M	M	M	M	M	H	H	H	H	H	M	M	M	M	M	M	M	M	19	5	0
	BC2-101	H		M	H	M	H	M	M	M	M	M	M	M	M	M	M	M	H	H	H	M	M	M	M	M	M	19	5	0
	BC2-102	B
	BC2-103	H		H	H	M	M	M	M	M	M	M	M	H	M	M	M	M	H	H	H	H	H	M	M	M	M	16	8	0
	BC2-104	H		M	M	M	M	M	M	M	M	M	M	M	M	H	H	H	M	M	M	H	H	M	M	M	M	19	5	0
	BC2-105	B
	BC2-106	B
	BC2-107	H		M	M	M	M	M	M	M	M	M	M	H	M	M	M	M	M	M	M	M	M	H	H	H	H	19	5	0
	BC2-108	B
	BC2-109	B
	BC2-110	H		M	M	M	M	M	M	M	M	M	M	M	H	M	M	H	H	M	H	H	H	M	M	M	M	18	6	0
	BC2-111	B
	BC2-112	B
	BC2-113	H		H	M	H	H	M	M	H	H	H	H	M	M	M	M	M	M	M	M	M	M	M	M	M	M	17	7	0
	BC2-114	H		M	M	M	M	M	M	M	M	H	H	H	M	M	M	M	M	M	M	M	M	H	H	H	H	17	7	0
	BC2-115	B
	BC2-116	H		M	M	M	M	M	M	M	M	H	H	M	M	M	H	H	H	M	M	M	M	M	M	M	M	19	5	0
	BC2-117	B
	BC2-118	B
	BC2-119	H		H	H	H	H	M	M	H	H	H	M	M	M	M	M	M	M	M	M	M	M	M	M	M	M	18	6	0
	BC2-120	B
	BC2-121	B
	BC2-122	H		M	M	M	M	M	M	M	M	M	M	M	M	M	M	M	H	H	H	H	H	M	M	M	M	19	5	0
	BC2-123	H		M	M	M	M	M	M	M	M	M	M	M	H	H	H	H	H	M	H	H	H	M	M	M	M	16	8	0
	BC2-124	H		M	M	M	M	M	M	M	M	M	M	M	M	M	M	M	H	H	H	H	H	M	M	M	M	19	5	0
	BC2-125	H		M	M	M	M	M	M	H	H	M	M	M	M	M	M	M	H	M	M	M	H	M	M	M	M	20	4	0
	BC2-126	B
	BC2-127	B
	BC2-128	H		M	M	M	M	M	M	M	M	M	M	M	H	M	M	H	H	M	H	H	H	M	M	M	M	18	6	0
	BC2-129	B
	BC2-130	B
	BC2-131	H		M	M	M	M	M	M	M	H	H	M	M	M	M	M	M	H	M	M	M	H	M	M	M	M	20	4	0
	BC2-132	H		M	M	M	M	M	M	H	H	M	M	M	M	H	H	M	H	M	M	M	M	M	M	M	M	19	5	0
	BC2-133	B
	BC2-134	B
	BC2-135	B
	BC2-136	B
	BC2-137	H		M	M	M	M	M	M	M	M	H	H	H	M	M	M	M	H	M	M	M	M	H	H	H	H	16	8	0
	BC2-138	H		M	M	M	M	M	M	M	M	M	M	M	H	H	H	H	H	M	M	M	M	M	M	M	M	19	5	0
	BC2-139	B
	BC2-140	H		M	M	M	H	M	M	M	M	M	M	M	M	M	M	M	H	M	H	H	H	M	M	M	M	19	5	0
	BC2-141	B
	BC2-142	B
	BC2-143	H		M	M	M	H	M	M	M	M	M	M	M	M	M	M	M	H	M	H	H	H	M	M	M	M	19	5	0
	BC2-144	H		M	M	M	M	M	M	M	M	H	H	M	M	M	H	H	H	M	M	M	M	M	M	M	M	19	5	0
	BC2-145	H		H	H	H	H	M	M	M	H	H	H	M	M	M	M	M	M	M	M	M	M	M	M	M	M	17	7	0
	BC2-146	B
	BC2-147	H		M	M	M	M	M	M	H	M	M	M	M	M	M	M	M	M	M	M	M	M	M	M	M	M	23	2	0
	BC2-148	B
	BC2-149	B
	BC2-150	H		M	H	M	M	M	M	M	M	M	M	M	M	M	M	M	H	H	H	H	M	M	M	M	M	19	5	0
	BC2-151	B
	BC2-152	B
	BC2-153	H		M	M	M	M	M	M	M	M	H	H	H	M	M	M	H	H	M	M	M	M	H	H	M	M	17	7	0
	BC2-154	H		M	M	M	M	M	M	H	H	M	M	M	M	M	M	H	H	M	M	M	M	M	M	M	M	20	4	0
	BC2-155	B
	BC2-156	B
	BC2-157	B
	BC2-158	H		M	H	M	M	M	M	M	M	M	M	M	M	M	M	M	H	M	H	H	H	M	M	M	M	19	5	0
	BC2-159	H		M	M	M	M	M	M	M	M	M	M	M	M	M	M	M	M	H	H	H	H	M	M	M	M	20	4	0
	BC2-160	B
	BC2-161	H		M	M	M	M	M	M	M	M	H	H	M	M	H	H	H	H	M	M	M	M	H	H	M	M	16	8	0
	BC2-162	B
	BC2-163	B
	BC2-164	B
	BC2-165	H		M	M	M	M	M	M	M	M	M	M	M	H	M	M	H	H	M	H	H	H	M	M	M	M	18	6	0
	BC2-166	B
	BC2-167	H		M	M	M	M	M	M	M	M	M	M	M	H	H	H	H	M	M	H	H	H	M	M	M	M	17	7	0
	BC2-168	H		M	M	M	M	M	M	H	M	M	M	M	M	M	M	M	H	M	H	H	M	M	M	M	M	20	4	0
	BC2-169	H		M	M	M	M	M	M	M	M	H	H	M	M	M	M	M	H	M	M	M	M	H	H	M	M	19	5	0
	BC2-170	B
	BC2-171	B
	BC2-172	H		M	M	M	M	M	M	M	M	H	M	H	M	M	M	M	H	M	M	M	M	M	M	H	H	19	5	0
	BC2-173	B
	BC2-174	H		H	H	H	M	M	M	H	H	H	H	M	M	M	M	M	M	M	M	M	M	M	M	M	M	17	7	0
	BC2-175	B
	BC2-176	B
	BC2-177	H		M	M	M	M	M	M	M	M	M	H	M	M	M	M	M	H	M	H	H	M	M	M	M	M	20	4	0
	BC2-178	B
	BC2-179	B
	BC2-180	B
	BC2-181	H		M	M	M	M	M	M	M	M	H	H	M	M	M	M	M	H	H	M	M	M	M	M	M	M	20	4	0
	BC2-182	B
	BC2-183	B
	BC2-184	H		M	M	M	M	M	M	H	H	H	H	M	M	M	M	M	M	M	M	M	M	M	M	M	M	20	4	0
	BC2-185	B
	BC2-186	H		M	M	M	M	M	M	M	M	M	H	M	M	H	M	M	H	M	M	M	M	M	M	M	M	21	3	0
	BC2-187	H		M	M	M	M	M	M	M	M	H	H	H	M	M	M	M	H	M	M	M	M	H	H	H	H	16	8	0
	BC2-188	B
	BC2-189	H		M	M	M	H	M	M	M	M	M	M	M	M	M	M	M	H	H	H	H	M	M	M	M	M	19	5	0
	BC2-190	B
	BC2-191	B
	BC2-192	H		M	M	M	M	M	M	M	M	M	M	M	M	M	M	M	H	H	H	H	H	M	M	M	M	19	5	0
	BC2-193	H		M	M	M	M	M	M	M	M	M	M	M	H	H	H	H	M	M	M	H	H	M	M	M	M	18	6	0
	BC2-194	B
	BC2-195	B
	BC2-196	H		M	M	M	M	M	M	M	M	M	M	M	M	M	M	M	H	H	H	H	H	M	M	M	M	19	5	0
	BC2-197	H		M	M	M	M	M	M	M	M	M	M	M	M	M	H	H	H	M	M	M	M	H	H	M	M	19	5	0
	BC2-198	B
	BC2-199	H		M	M	M	M	M	M	M	M	M	M	H	M	M	M	M	M	M	M	M	M	H	M	H	H	20	4	0
	BC2-200	H		M	M	H	H	M	M	M	M	M	M	M	M	M	M	M	M	M	M	M	M	H	H	H	H	18	6	0
	BC2-201	B
	BC2-202	B
	BC2-203	H		M	M	M	M	M	M	H	M	H	H	M	M	H	H	M	H	M	M	M	M	M	M	M	M	18	6	0
	BC2-204	H		M	M	M	M	M	M	H	M	M	M	M	M	M	M	M	H	M	M	H	H	M	M	M	M	20	4	0
	BC2-205	H		M	M	M	M	M	M	M	M	H	H	M	M	H	H	H	H	M	M	M	M	H	H	M	M	16	8	0
	BC2-206	B
	BC2-207	B
	BC2-208	H		M	M	M	M	M	M	M	M	M	H	M	M	M	M	M	H	H	H	M	M	M	M	M	M	20	4	0
	BC2-209	H		M	M	M	M	M	M	H	M	H	H	M	M	H	H	M	M	M	M	M	M	M	M	M	M	19	5	0
	BC2-210	B
	BC2-211	B
	BC2-212	H		M	M	H	M	M	M	M	M	M	M	M	M	M	M	M	H	M	M	M	M	H	H	H	H	18	6	0
	BC2-213	B
	BC2-214	B
	BC2-215	B
	BC2-216	H		M	M	M	H	M	M	M	M	M	M	M	M	M	M	M	H	H	M	H	H	M	M	M	M	19	5	0
	BC2-217	H		H	H	H	H	M	M	H	H	H	M	M	M	M	M	M	M	M	M	M	M	M	M	M	M	17	7	0
	BC2-218	B
	BC2-219	H		H	H	M	M	M	M	M	M	M	M	M	M	M	M	M	H	M	M	H	H	M	M	M	M	19	5	0
	BC2-220	B
	BC2-221	B
	BC2-222	B
	BC2-223	H		M	H	M	H	M	M	M	M	M	M	H	M	M	M	M	H	M	M	M	H	M	M	M	M	19	5	0
	BC2-224	B
	BC2-225	B
	BC2-226	H		M	M	M	M	M	M	M	M	M	M	M	M	H	H	H	H	M	M	M	M	H	M	M	M	19	5	0
	BC2-227	B
	BC2-228	H		M	M	M	M	M	M	M	M	M	M	M	M	M	M	M	H	H	H	H	H	M	M	M	M	18	6	0
	BC2-229	H		M	M	M	M	M	M	M	M	M	M	H	M	M	M	M	H	H	H	H	M	M	M	M	M	19	5	0
	BC2-230	B
	BC2-231	B
	BC2-232	B
	BC2-233	H		M	M	M	H	M	M	M	M	M	M	H	M	M	M	M	H	H	M	M	H	M	M	M	M	19	5	0
	BC2-234	B
	BC2-235	B
	BC2-236	H		M	M	M	M	M	M	M	M	M	H	M	M	M	H	H	H	M	M	M	M	M	H	M	M	19	5	0
	BC2-237	H		M	M	M	M	M	M	M	M	H	H	M	M	M	M	M	H	M	M	M	M	H	H	M	M	19	5	0
	BC2-238	B
	BC2-239	B
	BC2-240	B
	BC2-241	H		M	M	M	M	M	M	M	M	M	M	H	M	M	M	M	H	H	H	H	M	M	M	M	M	19	5	0
	BC2-242	H		M	M	M	M	M	M	H	M	H	H	M	M	H	H	M	M	M	M	M	M	M	M	M	M	19	5	0
	BC2-243	B
	BC2-244	B
	BC2-245	B
	BC2-246	B
	BC2-247	B
	BC2-248	H		H	H	M	M	M	M	M	M	M	M	H	M	M	M	M	H	H	M	M	M	M	M	M	M	19	5	0
	BC2-249	B
	BC2-250	B
	BC2-251	H		M	M	M	M	M	M	M	M	M	M	M	M	H	M	H	H	M	M	M	M	H	H	M	M	19	5	0
	BC2-252	H		M	M	M	M	M	M	M	M	H	M	H	M	M	M	M	H	M	M	M	M	H	H	H	H	17	7	0
	BC2-253	H		M	M	H	H	M	M	M	M	M	M	M	M	M	M	M	H	M	M	M	M	M	H	H	H	18	6	0
	BC2-254	B
	BC2-255	B
	BC2-256	B
	BC2-257	B
	BC2-258	B
	BC2-259	H		M	M	M	H	M	M	M	M	M	M	M	M	M	M	M	H	H	H	H	M	M	M	M	M	19	5	0
	BC2-260	B
	BC2-261	H		M	M	M	M	M	M	H	H	H	H	M	M	M	M	M	H	H	H	H	H	M	M	M	M	15	9	0
	BC2-262	B
	BC2-263	B
	BC2-264	H		H	H	H	H	M	M	H	H	H	H	M	M	M	M	M	M	M	M	M	M	M	M	M	M	16	8	0
	BC2-265	B
	BC2-266	B
	BC2-267	B
	BC2-268	H		M	M	H	H	M	M	M	M	M	M	H	M	M	M	M	H	H	H	H	H	M	M	M	M	16	8	0
	BC2-269	H		M	M	M	H	M	M	M	M	M	M	H	M	M	M	M	H	H	H	M	M	M	M	M	M	19	5	0
	BC2-270	B
	BC2-271	H		M	M	M	M	M	M	H	H	H	H	M	M	H	H	M	H	M	M	M	M	M	M	M	M	17	7	0
	BC2-272	B
	BC2-273	B
	BC2-274	H		M	M	M	M	M	M	H	M	M	M	M	M	M	M	M	H	M	M	M	M	M	M	M	M	22	2	0
	BC2-275	B
	BC2-276	B
	BC2-277	B
	BC2-278	B
	BC2-279	H		M	M	M	M	M	M	M	M	M	M	H	M	M	M	M	H	M	H	H	H	M	M	M	M	19	5	0
	BC2-280	H		M	M	M	M	M	M	M	M	H	M	M	M	H	M	M	H	M	M	M	M	H	H	M	M	19	5	0
Data statistics	Total	280
	R(Aa)	134
	S(aa)	146
		Foreground selection		Background selection																								Data statistics
80 BC2F1 individuals	Code	Frg13		InDel006	InDel256	InDel015	InDel257	InDel453	InDel484	InDel694	InDel107	InDel409	InDel543	InDel117	InDel423	InDel144	InDel142	InDel320	InDel579	InDel194	InDel186	InDel328	InDel206	InDel617	InDel346	InDel347	InDel636	M	H	N
	BC2F1-1	H
	BC2F1-2	B
	BC2F1-3	A		M	M	M	H	M	M	M	M	M	M	M	M	M	M	M	M	M	M	M	H	M	M	M	M	21	2	1
	BC2F1-4	B
	BC2F1-5	H
	BC2F1-6	A		M	M	M	M	M	M	H	M	M	M	M	M	M	M	M	H	M	M	M	M	M	M	M	M	22	2	0
	BC2F1-7	A		M	M	M	M	M	M	M	M	M	H	M	M	H	M	M	N	M	M	M	M	M	M	M	M	21	2	1
	BC2F1-8	B
	BC2F1-9	H
	BC2F1-10	H
	BC2F1-11	H
	BC2F1-12	A		M	M	M	M	M	M	H	M	M	M	M	M	M	M	M	N	M	M	M	M	M	M	M	M	22	1	1
	BC2F1-13	H
	BC2F1-14	B
	BC2F1-15	A		H	M	M	M	M	M	M	M	M	M	M	M	M	M	M	H	M	M	M	M	M	M	M	M	22	2	0
	BC2F1-16	H
	BC2F1-17	B
	BC2F1-18	H
	BC2F1-19	B
	BC2F1-20	H
	BC2F1-21	B
	BC2F1-22	A		M	M	M	M	M	M	N	M	M	M	M	M	M	M	M	H	M	M	M	M	M	M	M	M	22	1	1
	BC2F1-23	B
	BC2F1-24	H
	BC2F1-25	H
	BC2F1-26	A		M	M	M	H	M	M	N	M	M	M	M	M	M	M	M	M	M	M	M	H	M	M	M	M	22	2	0
	BC2F1-27	H
	BC2F1-28	H
	BC2F1-29	H
	BC2F1-30	B
	BC2F1-31	H
	BC2F1-32	H
	BC2F1-33	A		M	M	M	M	M	M	H	M	M	M	M	M	M	M	M	M	M	M	M	M	M	M	M	M	23	1	0
	BC2F1-34	H
	BC2F1-35	A		M	M	M	M	M	M	M	M	M	H	M	M	M	M	M	H	M	M	M	M	M	M	M	M	22	2	0
	BC2F1-36	H
	BC2F1-37	H
	BC2F1-38	B
	BC2F1-39	B
	BC2F1-40	H
	BC2F1-41	B
	BC2F1-42	H
	BC2F1-43	H
	BC2F1-44	A		M	M	M	M	M	M	M	M	M	M	M	M	M	M	M	M	M	M	M	M	M	M	M	M	24	0	0
	BC2F1-45	A		M	M	M	M	M	M	M	M	M	M	M	M	M	M	M	H	M	M	M	N	M	M	M	M	22	1	1
	BC2F1-46	H
	BC2F1-47	B
	BC2F1-48	A		M	M	M	M	M	M	M	M	M	M	M	M	H	M	M	H	M	M	M	M	M	M	M	M	22	2	0
	BC2F1-49	H
	BC2F1-50	H
	BC2F1-51	H
	BC2F1-52	B
	BC2F1-53	B
	BC2F1-54	A		M	M	M	M	M	M	H	M	M	M	M	M	M	M	M	H	M	M	M	M	M	M	M	M	22	2	0
	BC2F1-55	H
	BC2F1-56	B
	BC2F1-57	H
	BC2F1-58	B
	BC2F1-59	H
	BC2F1-60	H
	BC2F1-61	B
	BC2F1-62	H
	BC2F1-63	A		M	M	M	M	M	M	N	M	M	M	M	M	M	M	M	H	M	M	M	M	M	M	M	M	22	1	1
	BC2F1-64	H
	BC2F1-65	B
	BC2F1-66	A		M	M	M	H	M	M	M	M	M	M	M	M	M	M	M	N	M	M	M	M	M	M	M	M	22	1	1
	BC2F1-67	H
	BC2F1-68	H
	BC2F1-69	H
	BC2F1-70	B
	BC2F1-71	H
	BC2F1-72	A		M	M	M	M	M	M	M	M	M	N	M	M	H	M	M	H	M	M	M	M	M	M	M	M	21	2	1
	BC2F1-73	H
	BC2F1-74	H
	BC2F1-75	A		M	M	M	M	M	M	H	M	M	M	M	M	M	M	M	H	M	M	M	M	M	M	M	M	22	1	1
	BC2F1-76	B
	BC2F1-77	H
	BC2F1-78	H
	BC2F1-79	H
	BC2F1-80	B
Data statistics	Total	80
	R(AA)	17
	R(Aa)	41
	S(aa)	22
